# Supplementary material for: Synthesis and Characterization of New Spirooxindoles Including Triazole and Benzimidazole Pharmacophores via [3+2] Cycloaddition Reaction: An MEDT Study of the Mechanism and Selectivity
Source: Molecules. 2023 Oct 8;28(19):6976. doi: 10.3390/molecules28196976 (PMC10574610; doi:10.3390/molecules28196976)
Supplement: Supplementary file 1 [file molecules-28-06976-s001.zip]

Archive with 1 entries (1 files):
- molecules-2563520-supplementary.pdf
